# Supplementary material for: Species specific gene expression dynamics during harmful algal blooms
Source: Sci Rep. 2020 Apr 10;10:6182. doi: 10.1038/s41598-020-63326-8 (PMC7148311; doi:10.1038/s41598-020-63326-8)
Supplement: Supplementary file 2 — Supplementary Information 2. [file 41598_2020_63326_MOESM2_ESM.xlsx]

## Sheet: Sheet1
Sampling Date	Sample name	Time from sunrise	Progression throught the bloom	Time of the sampling (decimal hours)	Tidal coefficient	Ammonium (µM)	Nitrogen oxide (µM)	Phosphate (µM)	Silicate (µM)	Mignonne outflow (m^3.s^-1)	Temperature (°C)	Salinity	Irradiance (W m^-2)	A. minutum Cells/L	Volume filtered (L)	Number of total reads	Number of mapped reads	Alignment percentage	Proportion of transcript > 40 reads
13/07/05	050713_CTTGTA_L007_RX.fastq.gz	8.95	0	14.33	59	0.339	10.02	0.031	7.24117	0.4572	19.5	32.1	289	30631	4.6	33079735	8277944	25.0242	37.5645
13/07/08	080713_GGCTAC_L007_RX.fastq.gz	2.41	9.67742	7.83	77	0.494	2.012	0.019	0.556913	0.3672	19	32.9	350.6	20000	4.5	18192984	512967	2.81959	0.639369
13/07/11	110713_TTAGGC_L007_RX.fastq.gz	3.86	19.3548	9.33	79	0.449	1.703	0.029	1.58551	0.3192	19.4	33.6	348.2	12500	4.3	22623043	435687	1.92585	0.345245
13/07/15	150713_CGATGT_L007_RX.fastq.gz	6.22	32.2581	11.75	61	0.287	0.613	0.046	2.19469	0.282	21	33.7	346.5	30800	4.2	7372924	110903	1.5	0.0560236
13/07/18	180713_ATCACG_L007_RX.fastq.gz	6.17	41.9355	11.75	53	0.276	0.943	0.044	2.89425	0.2652	21.6	33.9	338.8	252500	4	19841307	967026	4.8738	4.17936
13/07/22	220713_GGCTAC_L006_RX.fastq.gz	2	54.8387	7.67	93	0.995	1.263	0.112	4.57804	0.258	21.8	34.1	202.6	122000	3	31619145	15898291	50.2806	48.0472
13/07/25	250713__ACTGAT_L007_RX.fastq.gz	3.53	64.5161	9.25	107	0.424	0.751	0.122	4.9647	0.2544	22.2	34.1	242.3	103900	3.25	15512632	4592918	29.6076	26.941
13/07/29	290713_GAGTGG_L007_RX.fastq.gz	6.28	77.4194	12.08	61	1.152	1.217	0.214	5.35136	0.246	21.6	34	208.4	41400	5	10884836	5120818	47.0454	30.0461
13/08/01	010813_CGTACG_L007_RX.fastq.gz	6.46	87.0968	12.33	38	1.707	8.071	0.312	13.6817	0.2616	21.9	33.5	296.4	203224	2.75	21585379	11955464	55.3869	42.8601
13/08/05	050813_AGTCAA_L007_RX.fastq.gz	9.48	100	15.43	70	0.725	2.06	0.231	14.1744	0.2112	22	33.7	229.2	7900	5.5	20281772	2198723	10.8409	15.8155
14/05/30	300514_ATCACG_L001_RX.fastq.gz	2.88	0	8.25	85	0.956	14.5882	0.196657	6.04	1.236	16.1	30.9	177.1	10700	7.25	19328092	3195933	16.5352	20.9801
14/06/03	030614_CGATGT_L001_RX.fastq.gz	2.67	5	8	61	1.547	16.9682	0.273714	7.07	0.9768	16.9	31	133.2	90000	4.9	24931017	6277695	25.1803	30.1862
14/06/06	060614_TTAGGC_L001_RX.fastq.gz	6.2	8.75	11.5	42	0.088	10.2982	0.251657	5.84	0.8364	16.8	30.9	210	1052002	4.62	22413077	11529143	51.4394	40.5415
14/06/10	100614_TGACCA_L001_RX.fastq.gz	8.65	13.75	13.92	68	0.083	7.37823	0.203714	5.17	0.678	18.1	31	285.9	216500	2.125	28604242	16482841	57.6238	43.8259
14/06/13	130614_GATCAG_L003_RX.fastq.gz	1.98	17.5	7.25	93	0.44	3.32816	0.1714	4.35	0.57	18	32.2	357.6	40700	5.5	11257091	3979672	35.3526	24.4578
14/06/16	160614_ACAGTG_L001_RX.fastq.gz	2.97	21.25	8.22	98	0.301	1.33811	0.235914	3.25	0.5148	18.4	33.1	345.4	403000	4.2	6992704	3171918	45.3604	22.0299
14/06/23	230614_GCCAAT_L001_RX.fastq.gz	8.23	30	13.5	61	0.254	3.18811	0.234857	4.13	0.3924	20.5	33	333.2	191100	3	23660321	9710098	41.0396	37.4154
14/06/27	270614_CAGATC_L001_RX.fastq.gz	2.03	35	7.33	78	0.341	0.51808	0.2062	3.27	0.3732	20.6	33.6	219.5	5200	4.25	22208403	667027	3.00349	3.52388
14/06/30	300614_TAGCTT_L001_RX.fastq.gz	2.35	38.75	7.67	77	0.512	1.79809	0.182086	5.62	0.3792	20	33.4	133.3	5800	7	20413348	1660251	8.13316	12.0493
14/07/11	110714_GGCTAC_L001_RX.fastq.gz	1.2	52.5	6.67	81	0.812	2.99815	0.332514	10.41	0.3948	19.2	32.4	217.6	26000	6.25	27615900	4442894	16.0882	25.4907
14/07/15	150714_CTTGTA_L002_RX.fastq.gz	2.97	57.5	8.5	106	0.248	0.808097	0.310029	7.66	0.3792	19.3	33.3	230.5	9200	3.475	31945265	6372299	19.9476	30.8928
14/07/18	180714_AGTCAA_L002_RX.fastq.gz	3.59	61.25	9.17	78	0.713	1.15807	0.322257	8.03	0.3552	20.4	33.7	168.7	18000	1.72	23089263	6361295	27.5509	30.9502
14/07/21	210714_AGTTCC_L002_RX.fastq.gz	6.29	65	11.92	48	0.568	1.13806	0.330371	9.59	0.3312	21.1	33.9	289.4	93100	6	30080717	3006895	9.99609	20.151
14/07/25	250714_ATGTCA_L002_RX.fastq.gz	1.95	70	7.67	68	1.085	4.7181	0.399971	7.81	0.2808	21.7	33.2	315.3	5700	6	10592028	693535	6.54771	3.45806
14/07/28	280714_CCGTCC_L002_RX.fastq.gz	11	73.75	16.78	81	0.043	0.06	0.283429	3.94	0.2556	21.6	34	251.3	28900	5	28148606	2843598	10.1021	18.611
14/08/04	040814_GGCTAC_L003_RX.fastq.gz	5.57	82.5	11.5	48	0.962	2.71807	0.394314	8.71	0.2424	21.1	33.8	283.6	44900	5.5	15972564	3994959	25.0114	24.6343
14/08/11	110814_AGTCAA_L003_RX.fastq.gz	10.4	91.25	16.5	110	0.114	0.01	0.226314	4.49	0.4908	20.1	33.8	229.8	11200	4.5	14977588	1787267	11.9329	12.6396
14/08/14	140814_AGTTCC_L003_RX.fastq.gz	2.83	95	9	94	0.282	0.53808	0.2162	4.79	0.3636	19.3	33.6	170.3	18000	4	13372263	1116116	8.3465	7.22494
14/08/18	180814_ATGTCA_L003_RX.fastq.gz	5.25	100	11.5	48	1.396	2.33809	0.303143	6.67	0.2736	18.8	33.5	251.9	9500	6.5	20670929	1762263	8.52532	12.321
15/06/15	150615B_CTTGTA_L006_RX.fastq.gz	9.75	0	15	87	0.24	0.85	0.16	5.69	0.4032	17.6	33.4	224.5	2100	6.25	14938302	1044330	6.99096	7.40632
15/06/19	190615B_AGTCAA_L006_RX.fastq.gz	2.73	8.16327	8	85	0.59	1.91	0.09	4.71	0.3612	16.9	33.3	360.3	3200	7	10279204	498081	4.84552	1.68141
15/06/22	220615B_AGTTCC_L006_RX.fastq.gz	4.48	14.2857	9.75	62	0.73	1.94	0.07	6.19	0.3156	19.4	33.6	148.7	12000	7	21584555	4971001	23.0304	28.4068
15/06/26	260615B_ATGTCA_L006_RX.fastq.gz	5.9	22.449	11.18	40	1.05	3.19	0.12	6.78	0.2892	20.1	33.8	122.1	50000	5	20042093	4339344	21.6512	26.9382
15/06/29	290615_CCGTCC_L006_RX.fastq.gz	9.43	28.5714	14.75	64	0.12	0.33	0.05	4.35	0.2736	20.7	34	316	10200	5	25472682	3218067	12.6334	22.6279
15/07/02	020715_GTGAAA_L006_RX.fastq.gz	2.15	34.6939	7.5	87	0.56	0.755	0.0504286	1.82628	0.2478	20.7	34	267.1	1500	5.2	21836649	883173	4.04445	5.61146
15/07/06	060715_GTGGCC_L006_RX.fastq.gz	3.87	42.8571	9.25	91	0.517	0.9675	0.105429	3.71183	0.2349	20.7	34	281.3	3800	5.1	12645201	876213	6.92921	5.84606
15/07/09	090715_GTTTCG_L006_RX.fastq.gz	4.07	48.9796	9.5	66	2.06	1.18	0.12	4.18	0.222	19.7	34.2	295.5	4500	5	32796886	4285038	13.0654	23.9683
15/07/20	200715AB_GAGTGG_L006_RX.fastq.gz	3.13	71.4286	8.75	76	1.36	10.18	0.27	10.9	0.5568	19.7	34.1	103.3	4400	5	14845608	2245562	15.1261	16.153
15/07/23	230715_ATCACG_L006_RX.fastq.gz	2.82	77.551	8.5	52	0.66	1.49	0.17	8.54	0.258	20.2	34.1	133.2	30000	5	15788227	1112721	7.04779	8.11782
15/07/27	270715_CGATGT_L006_RX.fastq.gz	7.98	85.7143	13.75	47	0.82	19.54	0.17	10.91	0.366	17.6	34.1	175.5	29000	5.2	23255353	11058978	47.5545	34.7927
15/08/03	030815_TTAGGC_L006_RX.fastq.gz	12.83	100	18.75	104	0.7	0.72	0.25	6.24	0.234	19.7	34.1	117	9100	5	16200254	2681130	16.5499	17.3456
Table S1 : Summary of the different data available for the different environmental samples.
Species specific gene expression dynamics during harmful algal bloom
Gabriel Metegnier, Sauvann Paulino, Pierre Ramond, Raffaele Siano, Marc Sourisseau, Christophe Destombe, Mickael Le Gac
