# Supplementary material for: Species specific gene expression dynamics during harmful algal blooms
Source: Sci Rep. 2020 Apr 10;10:6182. doi: 10.1038/s41598-020-63326-8 (PMC7148311; doi:10.1038/s41598-020-63326-8)
Supplement: Supplementary file 3 — Supplementary Information 3. [file 41598_2020_63326_MOESM3_ESM.xlsx]

## Sheet: Feuil1
Colonne1	A. minutum	C. cf. neogracile	C. curvisetus	G. spinifera	H. tamesis	L. abbotti	L. aporus	M. pusilla	O. lucimarinus	P. micans	S. dohrnii	T. punctigera	tot_reads
13/07/05	13197561	259431	6176379	314012	41940	239630	38711	175629	185455	18133	213348	48437	65303628
13/07/08	605020	341163	9235205	51959	30564	13893	27345	22976	12639	12250	75578	28932	35984282
13/07/11	530960	477321	6676511	72059	41679	16116	37763	185564	24713	11063	109453	37940	44752862
13/07/15	162628	178734	1784890	31099	14664	5761	15920	8635	3780	5909	29562	12391	14585518
13/07/18	1447714	446553	3516401	129158	27804	32114	29356	4828758	693220	10298	39381	24568	39148528
13/07/22	25248402	876899	555944	594277	38503	348773	35033	77701	9866	17423	60005	31568	62247310
13/07/25	7140503	1467285	430260	163704	50878	114066	47617	23819	6466	9547	94723	34822	30628448
13/07/29	8270841	232686	82434	154638	19067	128426	11444	94716	41574	11286	69006	47600	21454728
13/08/01	18861852	75087	38916	364994	24783	265056	7760	78514	81460	13870	136179	250832	42469344
13/08/05	3398684	77720	228549	100880	1015126	50191	26309	130490	653206	18585	873538	398037	40086440
14/05/30	5310819	188591	159899	586109	42796	105274	3269579	213616	140497	11293	97792	34604	38092194
14/06/03	10131899	59626	45273	3239768	18689	181704	2015407	246716	103298	10538	60269	31115	49147430
14/06/06	20262052	12226	7899	1137664	4795	362966	217540	125526	37761	14384	12823	12282	43693870
14/06/10	26559454	25589	14779	972902	6501	534855	12523	210921	42837	19578	28145	15865	56238032
14/06/13	6494453	106183	42691	268120	9398	111145	13510	163542	20024	9597	66957	15920	22114290
14/06/16	5426511	14931	6698	189105	2870	124973	3950	28470	3916	4533	16838	5613	13694868
14/06/23	15507035	169947	62806	543734	16853	305135	13263	46791	42509	107975	171125	38499	46607830
14/06/27	1104038	1090002	390384	77227	70895	25406	52833	73848	54647	65903	833127	116316	43882724
14/06/30	2738753	239745	120508	107824	37660	57575	30283	90986	56864	58887	658289	113005	40252144
14/07/11	7061925	44629	279396	215780	38526	122310	26152	194710	274678	125479	136436	72490	54439528
14/07/15	10247754	50770	42912	354868	36779	173551	21985	62509	65761	341421	172672	80050	62855938
14/07/18	9866022	100126	128140	238256	98705	188922	26214	24084	27734	88431	91120	159623	45520194
14/07/21	4877916	511653	278338	143888	189887	86680	46337	28509	246203	25060	349636	776109	59247556
14/07/25	1077703	450003	1200255	38458	116168	23141	23198	31877	176375	21048	108433	200162	20915104
14/07/28	4549826	620082	902686	145672	95671	86430	47424	203692	59903	97735	427516	183714	55467816
14/08/04	6395134	200691	104252	145247	66272	117507	18628	65984	84240	40877	53547	71283	31549506
14/08/11	2815396	87683	72872	99074	66463	55563	29842	74357	196954	58195	333401	324073	29645796
14/08/14	1761383	221256	147746	64471	199968	34180	38950	33708	24929	52664	502388	301633	26460440
14/08/18	2734318	323014	286558	82457	319400	51410	41696	37595	84700	27376	1672075	593866	40927666
15/06/15	1690766	93192	444037	62757	33426	35942	673772	91776	69192	18294	73430	61661	29980804
15/06/19	893932	41829	88958	44317	17089	25093	39929	121939	35266	14886	89267	131497	20887180
15/06/22	8691934	34737	68903	277589	17079	150109	18646	252695	87861	34337	109492	118877	43840340
15/06/26	7695705	41564	259586	221276	41860	140080	18199	24840	70508	27724	51646	97181	40772836
15/06/29	5674073	756059	2536532	202901	163060	106513	39714	696894	475583	48477	315046	228405	51669872
15/07/02	1499925	698605	10834055	78929	82211	35052	31325	433280	39890	31127	157861	65126	44018146
15/07/06	1509661	1676682	903882	60367	78486	30565	40563	19744	24753	23523	137493	57754	25538380
15/07/09	6878598	2211835	1004459	206213	184389	130841	66107	130222	169950	42265	127722	193921	65895762
15/07/20	3544639	231093	218358	95143	264640	58632	16589	68710	237333	8638	273789	1015934	29914978
15/07/23	1809893	161366	483170	67783	358993	39133	17671	45678	61702	16570	196704	986095	31669180
15/07/27	17603625	76058	59087	356601	234412	329829	7624	75123	50182	21810	44638	90179	46672736
15/08/03	4202264	127883	238374	126427	268383	80052	17645	173117	102653	59594	274531	163954	32500460
Table S2: For each sample, number of reads aligning to the reference transcriptome of the 12 species investigated
Species specific gene expression dynamics during harmful algal bloom
Gabriel Metegnier, Sauvann Paulino, Pierre Ramond, Raffaele Siano, Marc Sourisseau, Christophe Destombe, Mickael Le Gac
